# Supplementary material for: Live Cell FRET Imaging Reveals Amyloid β-Peptide Oligomerization in Hippocampal Neurons
Source: Int J Mol Sci. 2021 Apr 26;22(9):4530. doi: 10.3390/ijms22094530 (PMC8123703; doi:10.3390/ijms22094530)
Supplement: Supplementary file 1 [file ijms-22-04530-s001.zip]

Archive with 1 entries (1 files):
- ijms-1164906-supplementary.pdf
